# Supplementary material for: Force Reversal During Systolic–Diastolic Transition Provides Incremental Prognostic Value over LVEF for Heart Failure After STEMI
Source: J Clin Med. 2025 Nov 11;14(22):7978. doi: 10.3390/jcm14227978 (PMC12653228; doi:10.3390/jcm14227978)
Supplement: Supplementary file 1 [file jcm-14-07978-s001.zip]

Archive with 1 entries (1 files):
- jcm-3939864-supplementary.pdf
